# Supplementary material for: Immunoproteasome deficiency results in age-dependent development of epilepsy
Source: Brain Commun. 2024 Jan 29;6(1):fcae017. doi: 10.1093/braincomms/fcae017 (PMC10839634; doi:10.1093/braincomms/fcae017)
Supplement: fcae017_Supplementary_Data [file fcae017_supplementary_data.zip]

Archive with 3 entries (3 files):
- Supplementary Video 2.mp4
- Supplementary_material.docx
- Supplementary Video 1.mp4
